# Supplementary material for: Biostimulatory Effects of Amino Acids on Phenylalanine Ammonia Lyase, Capsaicin Synthase, and Peroxidase Activities in Capsicum baccatum L
Source: Biology (Basel). 2022 Apr 27;11(5):674. doi: 10.3390/biology11050674 (PMC9138247; doi:10.3390/biology11050674)
Supplement: Supplementary file 1 [file biology-11-00674-s001.zip]

Archive with 1 entries (1 files):
- biology-1654798-supplementary.pdf
